# Supplementary material for: Clinical predictive modeling for post-ERCP cholangitis in biliary stricture patients
Source: Front Med (Lausanne). 2026 Apr 22;13:1738706. doi: 10.3389/fmed.2026.1738706 (PMC13143609; doi:10.3389/fmed.2026.1738706)
Supplement: Supplementary file 2 [file Table_1.xlsx]

## Sheet: Sheet1
Severity Grade	N
Grade I(Mild)	243
Grade II (Moderate)	39
Grade III(Severe)	8
Total	290
