# Supplementary material for: Clinical predictive modeling for post-ERCP cholangitis in biliary stricture patients
Source: Front Med (Lausanne). 2026 Apr 22;13:1738706. doi: 10.3389/fmed.2026.1738706 (PMC13143609; doi:10.3389/fmed.2026.1738706)
Supplement: Supplementary file 3 [file Table_2.xlsx]

## Sheet: Sheet1
Antibiotic Duration by Severity Grade
Severity	N	Mean±SD（days）
Grade I(Mild)	243	3.6±2.1
Grade II (Moderate)	39	12.1±4.2
Grade III(Severe)	8	23.3±7.5
