# Supplementary material for: Clinical predictive modeling for post-ERCP cholangitis in biliary stricture patients
Source: Front Med (Lausanne). 2026 Apr 22;13:1738706. doi: 10.3389/fmed.2026.1738706 (PMC13143609; doi:10.3389/fmed.2026.1738706)
Supplement: Supplementary file 4 [file Table_3.xlsx]

## Sheet: Sheet1
Microbiology	Total PEC number=290
Culture Positivity
Blood culture performed	45(15.5% of PEC cases)
Blood culture positive	13(28.9% of performed)
Bile culture performed	178(61.4% of PEC cases)
Bile culture positive	46(25.8% of performed)
Pathogens Identified	Total number=46
Gram-negative bacteria	33（71.7%）
Gram-positive bacteria	27（58.7%）
Fungi	2（4.3%）
